# Supplementary material for: Anti-Staphylococcal Activity of the Auranofin Analogue Bearing Acetylcysteine in Place of the Thiosugar: An Experimental and Theoretical Investigation
Source: Molecules. 2022 Apr 16;27(8):2578. doi: 10.3390/molecules27082578 (PMC9032686; doi:10.3390/molecules27082578)
Supplement: Supplementary file 1 [file molecules-27-02578-s001.zip]

Archive with 1 entries (1 files):
- molecules-1691988-supplementary.pdf
